# Supplementary material for: Stereotactic Body Radiotherapy as a Salvage Therapy after Incomplete Radiofrequency Ablation for Hepatocellular Carcinoma: A Retrospective Propensity Score Matching Study
Source: Cancers (Basel). 2019 Aug 5;11(8):1116. doi: 10.3390/cancers11081116 (PMC6721575; doi:10.3390/cancers11081116)
Supplement: Supplementary file 1 [file cancers-11-01116-s001.zip]

Archive with 3 entries (2 files):
- Supplementary Table S1.docx
- __MACOSX/
- __MACOSX/._Supplementary Table S1.docx
